# Supplementary material for: IL-17A, IL-17RC polymorphisms and IL17 plasma levels in Tunisian patients with rheumatoid arthritis
Source: PLoS One. 2018 Mar 27;13(3):e0194883. doi: 10.1371/journal.pone.0194883 (PMC5870983; doi:10.1371/journal.pone.0194883)
Supplement: S2 File — This file depicts the data acquired from the cohort of patients with rheumatoid arthritis. (XLSX) [file pone.0194883.s002.xlsx]

## Sheet: Feuil1
ID	Gender	Age	Age at onset	Disease duration	RA Form	DAS28	DAS28 > 5,1	Subcutaneous nodes	Bone lesions	Bone	anti-CCP antibody	Quantitative accp	Rheumatoid factor	RF>100 IU/ml	IgM-RF	q IgM-RF	IgA-RF	q IgA-RF	Antinuclear antibody	Anti-keratin Ab	Circulant immune complexes	CH5O	C3	C4	IL17 RC	IL17 A	plasma IL-17 IU/ml
PR_1	male	45	38	90	polyarticular	4.69	no	0	bone erosions	1	0	0	0	0	0	0	0	0	0	positive	negative	normal	normal	normal	RC*G/A	IL17A*G/A	19.1
PR_2	female	62	46	193	polyarticular	6.16	yes	0	Absent	0	1	60	1	2	1	50	1	30	0	negative	IgG+	normal	normal	normal	RC*G/A	IL17A*G/A	300.6
PR_3	female	32	27	77	polyarticular	6.49	yes	0	osteoporosis	1	1	100	1	1	1	30	1	600	0	negative	negative	normal	normal	normal	RC*G/A	IL17A*G/A	70
PR_4	female	34	30	44	polyarticular	7.29	yes	0	Absent	0	1	52	1	1	1	105	1	600	0	negative	negative	normal	normal	normal	RC*G/G	IL17A*G/A	130.7
PR_5	female	40	20	246	polyarticular	8.12	yes	0	Absent	0	1	100	1	1	1	100	1	600	0	negative	negative	normal	normal	normal	RC*G/G	IL17A*G/A	190.7
PR_6	female	53	41	162	polyarticular	4.29	no	0	osteoporosis	1	0	0	0	0	0	0	0	0	0	positive	negative	normal	normal	normal	RC*G/G	IL17A*G/A	10.5
PR_7	female	46	42	43	polyarticular	7.22	yes	0	Absent	0	0	0	0	0	0	0	0	0	1	negative	negative	decreased	normal	normal	RC*G/A	IL17A*G/G	160.9
PR_8	female	32	23	103	polyarticular	7.28	yes	0	osteoporosis	1	1	60	1	1	1	19	1	600	0	negative	IgG+	normal	normal	normal	RC*G/A	IL17A*A/A	100.1
PR_9	female	62	56	76	polyarticular	7.45	yes	0	Absent	0	1	52	1	1	1	50	1	600	0	negative	IgG+	normal	normal	normal	RC*A/A	IL17A*G/G	10
PR_10	male	58	50	67	polyarticular	8.09	yes	0	Absent	0	0	0	0	0	0	0	0	0	0	negative	negative	normal	normal	normal	RC*A/A	IL17A*G/A	140.2
PR_11	female	54	45	103	polyarticular	7.72	yes	0	osteoporosis	1	1	100	0	0	0	0	0	0	0	negative	negative	normal	normal	normal	RC*A/A	IL17A*A/A	20
PR_12	female	31	27	43	polyarticular	6.78	yes	0	bone erosions	1	0	0	0	0	0	0	0	0	0	positive	negative	normal	normal	normal	RC*G/G	IL17A*G/A	70.9
PR_13	male	74	63	126	polyarticular	8.01	yes	0	Absent	0	0	0	1	1	1	600	0	0	0	negative	IgG+	decreased	decreased	normal	RC*G/G	IL17A*G/A	30.1
PR_14	female	52	35	84	polyarticular	7.51	yes	0	Absent	0	1	100	1	1	1	600	1	600	0	negative	negative	normal	normal	normal	RC*G/A	IL17A*G/A	19.5
PR_15	male	48	42	67	polyarticular	7.28	yes	0	Absent	0	1	60	1	1	1	600	0	0	1	negative	negative	normal	normal	normal	RC*G/G	IL17A*G/A	110
PR_16	male	52	27	300	polyarticular	5.13	yes	0	osteoporosis	1	0	0	0	0	0	0	0	0	0	negative	negative	normal	normal	normal	RC*A/A	IL17A*G/A	130.7
PR_17	male	53	47	66	polyarticular	6	yes	0	osteoporosis	1	1	100	1	1	1	240	1	150	0	negative	negative	normal	normal	normal	RC*G/A	IL17A*G/G	30.1
PR_18	female	26	20	73	polyarticular	4.84	no	0	Absent	0	1	44	1	2	1	37	0	0	0	negative	negative	normal	normal	normal	RC*G/A	IL17A*G/A	14.2
PR_19	female				polyarticular	3.17	no	0	Absent	0	0	0	0	0	0	0	0	0	0	negative	negative	decreased	normal	decreased	RC*A/A	IL17A*G/A	1.2
PR_20	female	83	62	433		6.73	yes	0	osteoporosis	1	1	11	1	1	0	0	1	270	0	negative	negative	normal	normal	normal	RC*G/A	IL17A*G/A	70.9
PR_21	female	47	30	204	polyarticular	2.31	no	0	Absent	0	1	60	1	1	1	600	1	600	1	negative	negative	decreased	normal	decreased	RC*A/A	IL17A*G/A	0.9
PR_23	female	45	41	42	polyarticular	1.61	no	0	osteoporosis	1	1	100	1	1	1	210	1	300	1	negative	IgG+ and IgA+	normal	normal	normal	RC*G/G	IL17A*G/A	0.7
PR_24	male	30	20	234	polyarticular	3.52	no	0	osteoporosis	1	1	100	0	0	0	0	0	0	0	negative	IgA+	decreased	decreased	decreased	RC*G/A	IL17A*G/G	4.1
PR_25	male	58	55	30	polyarticular	4.55	no	0	osteoporosis	1	1	20	1	1	1	100	0	0	0	negative	negative	normal	normal	normal	RC*G/G	IL17A*G/A	1.9
PR_26	female	61	56	61	polyarticular	7.02	yes	0	Absent	0	0	0	0	0	0	0	0	0	0	negative	negative	normal	normal	normal	RC*G/A	IL17A*G/A	45.7
PR_27	male	52	50	24	polyarticular	6.81	yes	0	Absent	0	0	0	0	0	0	0	0	0	0	negative	negative	normal	normal	normal	RC*A/A	IL17A*G/A	170.8
PR_28	male	49	37	144	polyarticular	1.61	no	0	Absent	0	0	0	0	0	0	0	0	0	0	negative	negative	decreased	decreased	normal	RC*G/A	IL17A*G/A	9.6
PR_29	female	68	42	312	polyarticular	5.83	yes	0	Absent	0	1	100	1	1	1	180	1	180	0	negative	negative	decreased	decreased	normal	RC*G/A	IL17A*G/A	290.2
PR_30	female	51	15	432	polyarticular	6.74	yes	0	Absent	0	0	0	1	2	1	70	0	0	0	negative	negative	normal	normal	normal	RC*G/A	IL17A*G/A	140.6
PR_31	female	46	15	312	polyarticular	6.74	yes	0	osteoporosis	1	1	100	1	1	1	85	1	150	1	negative	negative	normal	normal	normal	RC*G/G	IL17A*G/G	230
PR_32	female	54	48	66	polyarticular	6.47	yes	0	Absent	0	0	0	0	0	0	0	0	0	0	negative	negative	normal	normal	normal	RC*G/G	IL17A*G/A	100.1
PR_34	male	34	27	71	polyarticular	4.45	no	0	bone erosions	1	1	100	1	1	0	0	1	600	1	negative	negative	decreased	normal	decreased	RC*G/G	IL17A*G/G	4.4
PR_35	male	54	48	288	polyarticular	7.56	yes	1	Absent	0	1	100	1	1	1	160	1	300	0	negative	negative	normal	normal	normal	RC*G/A	IL17A*G/A	40.8
PR_37	female	37	18	240	polyarticular	7.67	yes	0	Absent	0	0	0	0	0	0	0	0	0	0	negative	negative	normal	normal	normal	RC*G/G	IL17A*G/A	80.3
PR_38	female	32	15	218	polyarticular	6.59	yes	0	Absent	0	0	0	1	1	1	600	0	0	0	negative	IgG+	normal	normal	normal	RC*G/G	IL17A*G/A	55.7
PR_39	female	56	51	61	polyarticular	8.06	yes	0	Absent	0	1	100	1	1	1	300	1	300	1	positive	negative	normal	normal	normal	RC*A/A	IL17A*G/G	91.2
PR_40	female	55	54	16	polyarticular	6.59	yes	0	Absent	0	1	16	0	0	0	0	0	0	0	negative	IgG+	normal	normal	normal	RC*G/A	IL17A*G/A	110
PR_41	female	56	54	19	polyarticular	3.7	no	1	Absent	0	1	100	1	1	1	600	1	600	1	negative	negative	decreased	decreased	normal	RC*G/A	IL17A*G/A	6.7
PR_42	female	40	25	180	polyarticular	5.87	yes	0	bone erosions	1	1	100	1	1	1	240	1	300	0	negative	negative	normal	normal	normal	RC*G/G	IL17A*G/A	5.6
PR_43	male	51	45	55	polyarticular	7.84	yes	0	bone erosions	1	1	42	1	1	1	120	0	0	0	positive	negative	normal	normal	normal	RC*G/A	IL17A*A/A	65.3
PR_44	female	20	18	19	Monoarticular	5	no	0	Absent	0	1	100	1	1	1	340	1	600	0	negative	IgG+	normal	normal	normal	RC*G/G	IL17A*G/G	0.9
PR_45	female	35	25	114	oligoarticular	6.68	yes	0	Absent	0	0	0	1	2	1	30	0	0	0	negative	negative	normal	normal	normal	RC*G/A	IL17A*A/A	100.5
PR_47	male	64	59	60	polyarticular	1.99	no	0	Absent	0	1	100	1	1	1	130	0	0	0	negative	negative	decreased	decreased	normal	RC*G/A	IL17A*A/A	5.3
PR_48	female	46	35	132	polyarticular	8.04	yes	1	bone erosions	1	0	0	0	0	0	0	0	0	1	negative	IgG+	decreased	decreased	normal	RC*G/A	IL17A*G/A	70
PR_49	male	71	69	23	polyarticular	4.2	no	0	bone erosions	1	1	100	1	1	1	300	1	300	0	positive	negative	normal	normal	normal	RC*G/G	IL17A*G/A	23.1
PR_50	female	78	75	30	polyarticular	6.54	yes	1	Absent	0	1	100	0	0	0	0	0	0	0	negative	negative	normal	normal	normal	RC*G/G	IL17A*G/A	30.5
PR_51	male	62	47	176	Monoarticular	8.09	yes	0	bone erosions	1	1	100	1	1	0	0	1	600	0	negative	negative	normal	normal	normal	RC*A/A	IL17A*G/A	30.1
PR_52	female	68	62	72	Monoarticular	7.86	yes	1	Absent	0	1	100	0	0	0	0	0	0	0	negative	negative	normal	normal	normal	RC*G/G	IL17A*G/A	80.5
PR_53	female	44	35	103	oligoarticular	7.44	yes	0	Absent	0	0	0	0	0	0	0	0	0	0	positive	negative	normal	normal	normal	RC*G/A	IL17A*G/A	84.6
PR_54	female	53	37	197	oligoarticular	6.91	yes	0	Absent	0	1	100	1	1	1	380	1	160	0	negative	negative	decreased	normal	decreased	RC*G/A	IL17A*G/A	49.2
PR_55	female	50	47	30	oligoarticular	6.76	yes	0	bone erosions	1	1	100	1	1	1	600	1	150	1	negative	negative	normal	normal	normal	RC*G/A	IL17A*G/A	17.8
PR_56	female	53	33	236	oligoarticular	4.98	no	0	Absent	0	1	100	1	1	1	50	1	600	0	negative	negative	normal	normal	normal	RC*G/G	IL17A*G/A	25.6
PR_57	female			60	polyarticular	3.15	no	0	Absent	0	0	0	1	1	1	50	1	340	0	positive	IgG+	normal	normal	normal	RC*G/G	IL17A*G/A	12.9
PR_58	female	45	39	74	polyarticular	2.59	no	0	Absent	0	1	100	1	1	1	35	1	600	0	negative	negative	normal	normal	normal	RC*G/G	IL17A*G/A	1.8
PR_59	female	46	23	276	oligoarticular	4.83	no	0	Absent	0	1	100	1	1	1	600	1	55	1	negative	negative	normal	normal	normal	RC*G/A	IL17A*G/A	13.1
PR_61	female				Monoarticular	5.98	yes	1	Absent	0	0	0	1	1	1	600	1	240	1	negative	negative	normal	normal	normal	RC*A/A	IL17A*G/A	10.8
PR_62	female	62	58	52	Monoarticular	5.63	yes	1	osteoporosis	1	1	60	1	1	0	0	1	460	1	negative	negative	normal	normal	normal	RC*A/A	IL17A*G/G	80.9
PR_64	female	64	63	9	polyarticular	4.16	no	1	Absent	0	0	0	0	0	0	0	0	0	1	positive	negative	decreased	decreased	normal	RC*G/A	IL17A*A/A	13.2
PR_65	female	49	34	175	polyarticular	6.74	yes	0	bone erosions	1	1	100	1	2	1	70	0	0	0	negative	negative	normal	normal	normal	RC*G/A	IL17A*G/A	40.1
PR_67	female	39	20	232	Monoarticular	4.71	no	0	bone erosions	1	1	100	1	1	1	35	1	120	0	negative	negative	normal	normal	normal	RC*G/G	IL17A*G/A	21.8
PR_68	male	32	20	146	Monoarticular	6.99	yes	0	Absent	0	0	0	0	0	0	0	0	0	0	negative	negative	normal	normal	normal	RC*G/G	IL17A*A/A	28.2
PR_69	female	44	24	240	polyarticular	4.97	no	0	bone erosions	1	1	100	1	1	1	600	0	0	0	negative	negative	normal	normal	normal	RC*G/G	IL17A*G/A	14.7
PR_70	female	69	53	191	polyarticular	8.16	yes	0	Absent	0	1	100	1	1	1	600	1	600	0	negative	negative	normal	normal	normal	RC*G/G	IL17A*G/A	33.1
PR_72	female	43	37	192	Monoarticular	3.59	no	0	Absent	0	1	7	1	2	1	55	0	0	0	negative	IgG+	normal	normal	normal	RC*G/G	IL17A*G/A	18.4
PR_73	male	73	63	120	Monoarticular	6.31	yes	0	Absent	0	1	100	1	1	1	170	1	600	0	negative	IgG+	decreased	normal	decreased	RC*G/A	IL17A*G/A	29.5
PR_74	female	53	51	19	polyarticular	7.01	yes	0	bone erosions	1	1	10	1	1	0	0	1	200	0	positive	negative	normal	normal	normal	RC*G/G	IL17A*G/A	49.7
PR_75	female	38	37	11	polyarticular	3.71	no	0	Absent	0	1	100	1	1	1	100	1	150	0	negative	negative	normal	normal	normal	RC*G/A	IL17A*G/A	13.2
PR_76	female	41	20	240	Monoarticular	5.44	yes	0	Absent	0	0	0	1	1	1	150	1	140	0	negative	IgG+	normal	normal	normal	RC*A/A	IL17A*A/A	70.1
PR_77	female	41	15	311	polyarticular	5.57	yes	1	Absent	0	1	100	1	1	1	100	1	330	0	negative	negative	normal	normal	normal	RC*G/G	IL17A*A/A	56.1
PR_78	female	39	33	102	oligoarticular	8.26	yes	0	Absent	0	1	100	1	2	1	65	1	65	0	negative	IgG and IgA+	normal	normal	normal	RC*G/A	IL17A*G/A	45.1
PR_79	female	59	33	312	polyarticular	5.78	yes	0	bone erosions	1	1	100	1	1	1	600	1	50	0	negative	negative	normal	normal	normal	RC*G/G	IL17A*G/A	21.3
PR_80	female	76	65	137	polyarticular	5.53	yes	0	Absent	0	1	100	1	2	1	35	0	0	0	negative	IgG and IgA+	normal	normal	normal	RC*G/G	IL17A*G/A	54.9
PR_81	female	54	38	198	oligoarticular	4.84	no	0	bone erosions	1	1	60	1	1	1	600	1	32	0	negative	negative	normal	normal	normal	RC*G/G	IL17A*G/A	10.9
PR_84	female	74	58	186	polyarticular	3.27	no	0	Absent	0	1	52	1	2	1	18	0	0	0	negative	IgG+	normal	normal	normal	RC*G/A	IL17A*A/A	7.9
PR_86	female	37	27	120	polyarticular	2.29	no	0	Absent	0	1	60	0	0	0	0	0	0	0	positive	negative	normal	normal	normal	RC*G/G	IL17A*G/A	2.6
PR_87	female	68	62	66	Monoarticular	7.47	yes	0	Absent	0	1	100	1	2	1	68	0	0	0	negative	negative	normal	normal	normal	RC*G/A	IL17A*G/A	17.9
PR_88	female	60	59	6	oligoarticular	6.14	yes	1	Absent	0	1	100	1	1	1	600	1	23	0	negative	negative	normal	normal	normal	RC*G/A	IL17A*G/A	6.8
PR_89	female	58	43	67	polyarticular	4.2	no	0	Absent	0	1	100	1	1	1	25	1	280	0	negative	negative	normal	normal	normal	RC*G/G	IL17A*G/A	17.6
PR_90	male	58	58		polyarticular	7.51	yes	1	Absent	0	1	100	1	2	1	70	1	45	1	negative	IgG and IgA+	normal	normal	normal	RC*G/G	IL17A*G/A	79.1
PR_91	male	52	47	46	polyarticular	7.78	yes	1	osteoporosis	1	1	38	1	1	1	70	1	300				normal	normal	normal	RC*G/A	IL17A*G/A	9.1
PR_92	female	47	31	183	polyarticular	8.4	yes	0	bone erosions	1	1	148.4	1	2	1	25	1	35				decreased	normal	normal	RC*A/A	IL17A*G/A	15.2
PR_93	female	56	43	157	polyarticular	7.14	yes		bone erosions	1	1	>200	1	1	1	140	1	600				decreased	normal	normal	RC*G/A	IL17A*G/A	120.9
PR_94	female	51	45	128	Monoarticular	5.11	yes	0	osteoporosis	1	1	20.7	1	1	1	300	1	600				normal	normal	normal	RC*G/G	IL17A*G/A	254.8
PR_95	female	65	54	122	polyarticular	3.45	no	0	bone erosions	1	1	197.1	1	1	1	600	1	600				normal	normal	normal	RC*G/G	IL17A*G/A	4.8
PR_96	female	40	39	6	polyarticular	7.7	yes	0	Absent	0	1	24.7	1	1	1	300	0	0				decreased	normal	normal	RC*G/A	IL17A*G/A	167.3
PR_97	female	52	50	16	oligoarticular	6.08	yes	1	osteoporosis	1	1	9.1	1	1	0	0	1	300				normal	normal	normal	RC*G/G	IL17A*G/A	14.6
PR_98	female	58	51	86	polyarticular	6.42	yes	1	bone erosions	1	1	196.3	1	1	1	150	1	300				decreased	normal	decreased	RC*G/A	IL17A*A/A	99.9
PR_100	female	47	44	38	polyarticular	8.58	yes	0	osteoporosis	1	1	33.5	1	1	1	150	1	140				decreased	normal	normal	RC*G/G	IL17A*G/A	19.8
PR_103	female	36	34	15	polyarticular	4.67	no	1	bone erosions	1	1	51.9	0	0	0	0	0	0				decreased	normal		RC*G/G	IL17A*G/A	12.4
PR_104	female	56	53	38	polyarticular	5.24	yes	1	osteoporosis	1	1	34.5	1	2	1	75	1	70				decreased	normal		RC*G/G	IL17A*G/A	5.6
PR_105	female	68	67	14	polyarticular	7.98	yes	0	bone erosions	1	1	189.6	1	1	1	300	1	600				normal	normal		RC*G/G	IL17A*G/A	3.2
PR_106	female	41	34	76	Monoarticular	3.83	no	0	Absent	0	1	186.8	1	1	1	160	1	40				decreased	normal		RC*G/A	IL17A*G/A	14.1
PR_107	female	31	23	87	polyarticular	5.54	yes	1	bone erosions	1	1	82.1	1	1	1	600	1	600				decreased	normal		RC*G/G	IL17A*A/A	64.5
PR_108	female	25	25	3	polyarticular	5.66	yes	0	Absent	0	1	105.3	1	1	1	160	1	600				decreased	normal		RC*G/G	IL17A*A/A	85.1
PR_109	female	31	26	53	polyarticular	7.69	yes	1	osteoporosis	1	0	0	0	0	0	0	0	0				decreased	normal		RC*A/A	IL17A*A/A	289.1
PR_111	female	47	38	103	polyarticular	5.82	yes	1	bone erosions	1	0	0	0	0	0	0	0	0				decreased	decreased		RC*A/A	IL17A*A/A	78.9
PR_113	female	56	54	26	polyarticular	5.08	no	0	osteoporosis	1	0	0	1	2	1	45	0	0				normal	normal		RC*G/G	IL17A*G/G	6.2
PR_114	female	58	51	82	polyarticular	7.67	yes	0	osteoporosis	1	1	71.3	1	1	1	300	1	600				decreased	normal		RC*A/A	IL17A*A/A	41.2
PR_115	female	46	44	20	polyarticular	6.15	yes	0	Absent	0	1	185.4	1	1	1	600	1	600				decreased	normal		RC*G/G	IL17A*G/G	32.3
PR_116	female	22	34	296	polyarticular	5.25	yes	1	bone erosions	1	1	200	1	1	1	135	1	150				decreased	normal		RC*G/A	IL17A*A/A	9.5
PR_117	female	47	35	138	polyarticular	7.85	yes	0	osteoporosis	1	0	0	1	1	1	140	1	150				decreased	normal		RC*A/A	IL17A*A/A	49.6
PR_118	female	68	67	13	polyarticular	6.78	yes	0	bone erosions	1	1	6.7	1	1	1	70	1	600				normal	normal		RC*G/A	IL17A*G/A	23.1
PR_119	male	70	70	2	polyarticular	7.71	yes	0	Absent	0	0	0	1		0	0	1	25				decreased	normal		RC*A/A	IL17A*G/A	57.6
PR_121	female	65	35	354	polyarticular	6.02	yes	0	bone erosions	1	0	0										decreased	normal		RC*G/A	IL17A*G/A	101.2
PR_122	female	27	20	89	polyarticular	7.25	yes	1	bone erosions	1	1	26										normal	normal		RC*G/A	IL17A*G/A	41.1
PR_123	female	68	43	300	polyarticular	5.29	yes	1	osteoporosis	1	0	0										normal	normal		RC*G/A	IL17A*G/A	27.5
PR_124	female	45	44	7	polyarticular	5.36	yes	1	Absent	0	0	0										normal	normal		RC*G/A	IL17A*G/A	17.5
PR_125	female	34	34	2	polyarticular	6.32	yes	0	Absent	0	0	0										_	normal		RC*G/A	IL17A*G/A	11.6
PR_126	female	53	49	48	polyarticular	6.94	yes	0	bone erosions	1	1	60.5										decreased	normal		RC*G/G	IL17A*G/A	51.9
PR_127	female	61	57	48	polyarticular	6.09	yes	0	osteoporosis	1	1	141.1										normal	normal		RC*G/A	IL17A*G/A	112.1
PR_128	female	51	46	60	oligoarticular	2.88	no	0	bone erosions	1	1	171.7										normal	normal		RC*A/A	IL17A*G/A	1.4
PR_129	female	83	60	276	polyarticular	4.91	no	0	bone erosions	1	1	8										decreased	normal		RC*G/A	IL17A*G/A	4.8
PR_131	female	66	51	180	_	4	no	0	bone erosions	1	1	9.6										decreased	normal		RC*G/G	IL17A*G/A	5.8
PR_132	female	34	34	3	polyarticular	4.87	no	0	bone erosions	1	0	0										decreased	normal		RC*G/A	IL17A*G/A	88.9
PR_133	female	50	40	121	polyarticular	4.68	no	0	bone erosions	1	0	0										decreased	normal		RC*G/G	IL17A*G/A	16.1
