# Supplementary material for: IL-17A, IL-17RC polymorphisms and IL17 plasma levels in Tunisian patients with rheumatoid arthritis
Source: PLoS One. 2018 Mar 27;13(3):e0194883. doi: 10.1371/journal.pone.0194883 (PMC5870983; doi:10.1371/journal.pone.0194883)
Supplement: S3 File — This file shows the controls features. (XLSX) [file pone.0194883.s003.xlsx]

## Sheet: Feuil1
ID	Gender	Age	IL17 RC	IL17 A	plasma IL-17 IU/ml
Contr_01	Female	39	RC*G/A	IL17A*G/A	8.5
Contr_02	male	61	RC*G/G	IL17A*G/A	6.6
Contr_03	Female	53	RC*G/A	IL17A*G/A	7.9
Contr_04	Female	32	RC*G/A	IL17A*G/A	9.2
Contr_05	Female	66	RC*G/G	IL17A*A/A	9.4
Contr_06	Female	52	RC*A/A	IL17A*G/A	2.4
Contr_07	male	45	RC*G/A	IL17A*G/A	8.8
Contr_08	Female	28	RC*G/G	IL17A*G/G	0
Contr_09	Female	65	RC*A/A	IL17A*G/A	5.1
Contr_10	Female	39	RC*G/A	IL17A*G/A	9.2
Contr_11	Female	46	RC*G/A	IL17A*G/A	1.4
Contr_12	Female	42	RC*G/A	IL17A*A/A	2.2
Contr_13	Female	49	RC*G/G	IL17A*G/A	9.7
Contr_14	male	56	RC*G/G	IL17A*G/A	5.7
Contr_15	Female	43	RC*G/A	IL17A*G/A	0.1
Contr_16	Female	57	RC*G/G	IL17A*A/A	2.2
Contr_17	Female	51	RC*G/G	IL17A*G/G	9.6
Contr_18	Female	54	RC*G/A	IL17A*G/A	4.4
Contr_19	male	62	RC*G/G	IL17A*G/A	8.3
Contr_20	Female	38	RC*G/A	IL17A*G/A	2.2
Contr_21	Female	48	RC*G/A	IL17A*G/A	8.1
Contr_22	Female	57	RC*A/A	IL17A*A/A	5.7
Contr_23	Female	44	RC*G/G	IL17A*G/A	3.1
Contr_24	male	51	RC*G/A	IL17A*G/A	3.1
Contr_25	Female	37	RC*G/G	IL17A*G/G	9.2
Contr_26	Female	50	RC*G/A	IL17A*G/A	2.8
Contr_27	Female	32	RC*G/G	IL17A*G/A	2.4
Contr_28	Female	59	RC*G/A	IL17A*G/A	7.8
Contr_29	Female	54	RC*G/G	IL17A*A/A	1.4
Contr_30	Female	45	RC*G/G	IL17A*G/G	3.3
Contr_31	Female	48	RC*G/A	IL17A*G/A	4.4
Contr_32	male	52	RC*G/A	IL17A*G/A	2.6
Contr_33	Female	27	RC*G/G	IL17A*G/A	3.1
Contr_34	Female	47	RC*G/A	IL17A*G/A	5.7
Contr_35	Female	55	RC*A/A	IL17A*G/A	5.7
Contr_36	male	41	RC*G/G	IL17A*G/A	18.1
Contr_37	Female	52	RC*G/A	IL17A*A/A	17.2
Contr_38	male	38	RC*G/A	IL17A*G/A	11
Contr_39	Female	49	RC*G/G	IL17A*A/A	1.1
Contr_40	Female	58	RC*G/A	IL17A*G/A	2.2
Contr_41	Female	32	RC*G/G	IL17A*G/G	6.5
Contr_42	male	43	RC*G/A	IL17A*G/A	0.5
Contr_43	Female	48	RC*G/G	IL17A*G/A	7.9
Contr_44	Female	52	RC*G/G	IL17A*G/A	9.2
Contr_45	male	58	RC*G/A	IL17A*G/A	7.4
Contr_46	Female	54	RC*G/G	IL17A*A/A	2.4
Contr_47	Female	30	RC*A/A	IL17A*G/A	8.8
Contr_48	Female	62	RC*G/G	IL17A*G/A	0
Contr_49	Female	46	RC*G/A	IL17A*G/A	5.1
Contr_50	male	61	RC*G/A	IL17A*A/A	9.2
Contr_51	Female	36	RC*A/A	IL17A*G/A	1.4
Contr_52	Female	56	RC*G/G	IL17A*G/A	2.2
Contr_53	Female	62	RC*G/A	IL17A*G/G	9.7
Contr_54	Female	41	RC*G/G	IL17A*G/A	5.7
Contr_55	male	45	RC*G/A	IL17A*G/A	1.1
Contr_56	Female	49	RC*A/A	IL17A*G/A	2.2
Contr_57	Female	63	RC*G/G	IL17A*G/A	9.6
Contr_58	Female	38	RC*G/A	IL17A*A/A	4.4
Contr_59	Female	42	RC*G/G	IL17A*G/A	8.3
Contr_60	Female	46	RC*G/A	IL17A*G/A	2.2
Contr_61	male	47	RC*A/A	IL17A*A/A	5.1
Contr_62	Female	55	RC*G/G	IL17A*G/A	5.7
Contr_63	male	59	RC*G/A	IL17A*G/A	3.1
Contr_64	Female	59	RC*G/A	IL17A*G/A	3.1
Contr_65	male	50	RC*G/A	IL17A*G/A	9.2
Contr_66	Female	43	RC*G/G	IL17A*G/A	2.8
Contr_67	Female	49	RC*G/A	IL17A*G/G	2.4
Contr_68	Female	53	RC*G/G	IL17A*G/A	7.8
Contr_69	Female	35	RC*G/A	IL17A*A/A	1.4
Contr_70	Female	52	RC*A/A	IL17A*G/A	3.3
Contr_71	Female	46	RC*G/A	IL17A*G/A	4.4
Contr_72	Female	39	RC*G/A	IL17A*A/A	2.6
Contr_73	male	41	RC*G/G	IL17A*G/A	3.1
Contr_74	Female	48	RC*G/A	IL17A*A/A	5.7
Contr_75	Female	56	RC*G/A	IL17A*G/A	5.7
Contr_76	Female	61	RC*G/G	IL17A*G/A	2.3
Contr_77	male	59	RC*G/A	IL17A*G/A	2.3
Contr_78	Female	38	RC*G/G	IL17A*G/A	11
Contr_79	Female	43	RC*G/A	IL17A*A/A	0.1
Contr_80	male	58	RC*G/A	IL17A*G/A	2.2
Contr_81	Female	53	RC*A/A	IL17A*G/G	0.1
Contr_82	Female	48	RC*G/A	IL17A*G/A	0.3
Contr_83	Female	51	RC*G/G	IL17A*G/A	0.8
Contr_84	Female	38	RC*G/A	IL17A*G/A	3.1
Contr_85	Female	45	RC*G/A	IL17A*G/A	2.4
Contr_86	Female	31	RC*G/G	IL17A*G/A	0.7
Contr_87	Female	60	RC*G/A	IL17A*A/A	0.8
Contr_88	male	47	RC*G/G	IL17A*G/A	1.7
Contr_89	Female	43	RC*A/A	IL17A*G/G	4.1
Contr_90	Female	57	RC*G/A	IL17A*G/A	0.2
Contr_91	Female	62	RC*G/A	IL17A*G/A	0.3
